# Supplementary material for: GESTACOVID Project: Psychological and Perinatal Effects in Spanish Pregnant Women Subjected to Strict Confinement Due to the COVID-19 Pandemic and Their Evolution during De-Escalation
Source: J Clin Med. 2023 Dec 31;13(1):248. doi: 10.3390/jcm13010248 (PMC10779534; doi:10.3390/jcm13010248)
Supplement: Supplementary file 1 [file jcm-13-00248-s001.zip]

Archive with 1 entries (1 files):
- jcm-2768271-supplementary.pdf
